# Supplementary material for: Identifying hepatic genes regulating the ovine response to gastrointestinal nematodes using RNA-Sequencing
Source: Front Genet. 2023 Feb 17;14:1111426. doi: 10.3389/fgene.2023.1111426 (PMC9981634; doi:10.3389/fgene.2023.1111426)
Supplement: Supplementary file 1 [file Table1.XLSX]

## Sheet: Supplementary Table S1
Supplementary File for "Identifying hepatic genes regulating the ovine response to gastrointestinal nematodes using RNA-Sequencing"
Authors: Samantha Dixon, Niel A. Karrow, Paula I. Menzies, Aroa Suarez-Vega, Delma Kennedy, Andrew S. Peregrine, Emma Borkowski, Bonnie A. Mallard, Ángela Cánovas
Supplementary Table S1. NCBI BLAST results for the genes with no associated gene name in Ensembl
Sheep Ensembl ID		NCBI Predicted Gene Name	NCBI Predicted gene	NCBI % Alignment	Query cover	E value
ENSOARG00000005450		CYP2C19	Ovis aries cytochrome P450 2C31-like (LOC101107486), mRNA	0.9959	0.82	0
ENSOARG00000007128		CYP2A6	Ovis aries cytochrome P450 2A6 (CYP2A6), mRNA	0.998	1	0
ENSOARG00000011087		AKR1C4	Ovis aries dihydrodiol dehydrogenase 3 (LOC101109111), transcript variant X1, mRNA	1	0.33	0
ENSOARG00000012671		RNASE1	Ovis aries ribonuclease pancreatic (LOC101113761), mRNA	0.9955	1	0
ENSOARG00000020159		RPL13A	Ovis aries 60S ribosomal protein L13a (LOC101109545), mRNA	0.9984	1	0
ENSOARG00000018781		ARPC1A	Ovis aries actin related protein 2/3 complex subunit 1A (ARPC1A), mRNA	0.9917	1	0
ENSOARG00000015866		OLA-DQB	Ovis aries mRNA for MHC class II (DQB2 gene), breed Scottish Blackface, allele Ovar-DQB1*05:01	1	0.42	0
ENSOARG00000014902		GSTA5	Ovis aries glutathione S-transferase A1-like (LOC101106720), mRNA	0.994	1	0
ENSOARG00000014759		GSTA1	Ovis aries microsomal glutathione-S-transferase 1-1 (GSTA1-1), mRNA	0.9985	1	0
ENSOARG00000009308		ASIP	Ovis aries musimon agouti-signaling protein (LOC101111988), transcript variant X2, mRNA	0.9949	1	0
ENSOARG00000019307		GSTM1	Ovis aries glutathione S-transferase Mu 1-like (LOC101108705), transcript variant X2, mRNA	0.9982	0.86	0
ENSOARG00000013589		GSTT2	Ovis aries glutathione S-transferase theta-3 (LOC101118990), transcript variant X3, mRNA	0.9986	1	0
ENSOARG00000004648		RPL6	Ovis aries 60S ribosomal protein L6 (LOC101109212), mRNA	0.9988	1	0
ENSOARG00000006050		ORM1	Ovis aries alpha-1-acid glycoprotein (LOC101103947), mRNA	1	1	0
ENSOARG00000014451		IFI27	Ovis aries interferon alpha-inducible protein 27, mitochondrial-like (LOC114109074), mRNA	0.9934	1	0
ENSOARG00000018457		CYP3A5	Ovis aries cytochrome P450 3A24-like (LOC114108597), mRNA	0.9908	1	0
ENSOARG00000010907		AKR1C3	Ovis aries dihydrodiol dehydrogenase 3-like (LOC106990122), mRNA	0.9979	1	0
ENSOARG00000015002		OLA-I	Ovis aries BOLA class I histocompatibility antigen, alpha chain BL3-7-like (LOC114108675), transcript variant X2, mRNA	0.921	0.93	0
ENSOARG00000020227		MUC13	Ovis aries DNA-directed RNA polymerase II subunit RPB1-like (LOC114111177), mRNA	0.9548	0.68	0
ENSOARG00000020912		RNF14	Ovis aries ring finger protein 14 (RNF14), transcript variant X7, mRNA	0.9968	0.93	0
ENSOARG00000003744		HP	Ovis aries haptoglobin (LOC101102413), mRNA	0.9857	0.99	0
ENSOARG00000013856		OLA-I	Ovis aries BOLA class I histocompatibility antigen, alpha chain BL3-7-like (LOC101107908), transcript variant X1, mRNA	0.9956	1	0
ENSOARG00000006149		EEF1A1	Ovis aries elongation factor 1-alpha 1 (LOC101110773), mRNA	1	1	0
ENSOARG00000014069		OLA-I	Ovis aries BOLA class I histocompatibility antigen, alpha chain BL3-7 (LOC101107641), transcript variant X3, mRNA	0.9073	0.98	0
ENSOARG00000003553		NPM1	Ovis aries nucleophosmin 1 (NPM1), transcript variant X2, mRNA	0.9919	0.97	0
ENSOARG00000018232		CES1	Ovis aries liver carboxylesterase-like (LOC101116336), transcript variant X2, mRNA	0.9947	1	0
ENSOARG00000003399		KMT2B	Ovis aries histone-lysine N-methyltransferase 2B-like (LOC101108414), transcript variant X3, mRNA	1	1	0
ENSOARG00000003405		KMT2B	Ovis aries histone-lysine N-methyltransferase 2B-like (LOC101108414), transcript variant X5, mRNA	0.989	1	0
ENSOARG00000020789		IGKC	Ovis aries immunoglobulin kappa light chain constant region mRNA	1	0.44	2e-17
ENSOARG00000014375		IFI27L2	Ovis aries interferon alpha-inducible protein 27-like protein 2 (LOC101116867), mRNA	0.9288	1	0
ENSOARG00000013777		CBR1	Ovis aries carbonyl reductase [NADPH] 1-like (LOC101115172), mRNA	1	1	0
ENSOARG00000004802		GZMH	Ovis aries granzyme H-like (LOC114109030), mRNA	0.98	0.98	1e-83
ENSOARG00000010221		PRXL2B	Ovis aries prostaglandin F synthase 1-like (LOC114108656), mRNA	1	1	0
ENSOARG00000011261		GLYATL1	Ovis aries glycine N-acyltransferase-like (LOC101108419), transcript variant X1, mRNA	1	1	0
ENSOARG00000011640		RPS6	Ovis aries 40S ribosomal protein S6 pseudogene (LOC114116599), misc_RNA	0.99	1	0
ENSOARG00000008761		UGT2B31	Ovis aries UDP-glucuronosyltransferase 2B31-like (LOC101116729), transcript variant X1, mRNA	0.99	0.99	0
ENSOARG00000014493		OLA-I	Ovis aries BOLA class I histocompatibility antigen, alpha chain BL3-7-like (LOC101110710), mRNA	0.9169	0.87	0
ENSOARG00000001890		SLC25A47	Ovis aries solute carrier family 25 member 47 (SLC25A47), transcript variant X2, mRNA	0.9907	0.45	2e-10
ENSOARG00000015250		FDFT1	Ovis aries farnesyl-diphosphate farnesyltransferase 1 (FDFT1), transcript variant X2, mRNA	0.9992	1	0
ENSOARG00000016670		CSAD	Ovis aries cysteine sulfinic acid decarboxylase (CSAD), transcript variant X5, mRNA	0.9927	0.98	0
ENSOARG00000004964		CCL5	Ovis aries C-C motif chemokine ligand 5 (CCL5), mRNA	0.9675	1	0
ENSOARG00000001881		ERG28	Ovis aries probable ergosterol biosynthetic protein 28 (LOC101110679), transcript variant X2, mRNA	0.9997	1	0
ENSOARG00000006401		FADS2	Ovis aries acyl-CoA 6-desaturase-like (LOC101108497), mRNA	0.9917	1	0
ENSOARG00000009277		DHDH	Ovis aries dihydrodiol dehydrogenase 3-like (LOC101107119), transcript variant X2, mRNA	0.9735	0.3	0
ENSOARG00000004341		FDPS	Ovis aries farnesyl diphosphate synthase (FDPS), transcript variant X1, mRNA	0.9993	0.41	0
ENSOARG00000007518		CSAD	Ovis aries cysteine sulfinic acid decarboxylase (CSAD), transcript variant X7, mRNA	0.977	0.99	0
ENSOARG00000002059		SLC22A9	Ovis aries solute carrier family 22 member 9-like (LOC101119346), mRNA	0.994	1	0
ENSOARG00000005747		CYP2C21	Ovis aries cytochrome P450 2C21-like (LOC101106985), mRNA	0.9835	0.42	6e-18
ENSOARG00000016314		TRB	Ovis aries partial mRNA for T-cell receptor beta chain (TRB gene), clone pSTA.02	0.9945	0.57	0
ENSOARG00000009357		OLA-I	Ovis aries BOLA class I histocompatibility antigen, alpha chain BL3-7-like (LOC114109642), mRNA	0.9418	0.6	0
ENSOARG00000016939		UBD	Ovis aries ubiquitin D-like (LOC101113705), mRNA	0.9965	0.66	0
ENSOARG00000015646		OLA-DRB	Ovis aries clone IM4836 MHC class II antigen (DRB1) mRNA, complete cds	0.9954	0.86	0
ENSOARG00000017006		UBD	Ovis aries ubiquitin D-like (LOC101113705), mRNA	0.9784	0.85	0
ENSOARG00000008115		IFITM1	Ovis aries interferon-induced transmembrane protein 1-like (LOC114110140), transcript variant X2, mRNA	0.9903	0.54	2e-98
ENSOARG00000009042		OLA-I	Ovis aries BOLA class I histocompatibility antigen, alpha chain BL3-7-like (LOC101110710), mRNA	0.9859	0.32	0
ENSOARG00000014490		IFI27L2	Ovis aries interferon alpha-inducible protein 27-like protein 2 (LOC105603225), mRNA	0.9612	0.24	6e-14
ENSOARG00000015190		TDH	Ovis aries L-threonine 3-dehydrogenase, mitochondrial (LOC101118164), mRNA	0.9905	0.24	0

## Sheet: Supplementary Table S2
Supplementary File for "Identifying hepatic genes regulating the ovine response to gastrointestinal nematodes using RNA-Sequencing"
Authors: Samantha Dixon, Niel A. Karrow, Paula I. Menzies, Aroa Suarez-Vega, Delma Kennedy, Andrew S. Peregrine, Emma Borkowski, Bonnie A. Mallard, Ángela Cánovas
Supplementary Table S2. Top significant differentially expressed genes in exposed group versus unexposed sheep based on RPKM values and FC values
	Ensembl ID	Gene name	P-value LPB	P-value HPB	FC LPB	FC HPB	FDR LPB	FDR HPB	RPKM control	RPKM LPB	RPKM HPB
based on highest RPKM values	ENSOARG00000003782	B2M	8.42718e-08	2.01597e-05	2.25499	2.09495	4.04328e-05	0.00419947	825.781	1904.48	1948.48
	ENSOARG00000015002	OLA-I	3.55509e-08	7.13177e-08	2.76663	3.36186	1.98533e-05	4.15973e-05	394.229	1111.82	1524.85
	ENSOARG00000007128	CYP2B6	1.01748e-07	1.44215e-06	-2.39483	-2.37639	4.60447e-05	0.000461611	2453.03	1055.4	1127.37
	ENSOARG00000014069	OLA-I	1.38972e-06	2.66218e-07	2.51213	3.29612	0.000473716	0.000118431	286.508	733.26	1065.29
	ENSOARG00000003744	HP	7.66399e-09	1.17639e-05	18.2257	6.4428	5.15787e-06	0.00268494	126.279	2496.8	959.431
	ENSOARG00000006050	ORM1	2.29409e-13	1.96678e-06	10.5104	15.2037	6.12983e-10	0.000600257	43.7146	483.037	769.539
	ENSOARG00000013856	ALDH1A1	2.45871e-08	2.4547e-12	-2.1087	-2.60236	1.46668e-05	5.85714e-09	817.692	405.108	355.963
	ENSOARG00000012705	A2M	5.29174e-06	0.000321655	2.17159	2.24394	0.00152517	0.0413847	132.275	298.149	322.252
	ENSOARG00000000950	CD74	1.09773e-12	3.47853e-06	2.3378	2.38089	2.21632e-09	0.00097471	88.468	213.551	244.653
	ENSOARG00000010722	CREB3L3	0.000108158	3.63608e-06	2.32852	2.83675	0.0191812	0.000994126	79.386	192.964	256.721
based on highest FC values	ENSOARG00000012187	FGF21	5.37429e-07	5.61468e-17	17.2078	28.7208	0.000210536	3.68422e-13	1.90439	36.081	67.6893
	ENSOARG00000006050	ORM1	2.29409e-13	1.96678e-06	10.5104	15.2037	6.12983e-10	0.000600257	43.7146	483.037	769.539
	ENSOARG00000009442	AQP3	8.48283e-14	5.58688e-08	7.90484	12.0942	3.1807e-10	3.41021e-05	2.69811	22.9733	39.0999
	ENSOARG00000011401	RXRG	0.000220631	0.00015318	5.92176	8.24153	0.0330909	0.0220908	1.62632	10.6138	15.8916
	ENSOARG00000014153	DPEP1	7.76782e-05	2.08843e-07	-4.92014	-5.98122	0.0141121	9.45084e-05	19.2178	3.98848	3.53357
	ENSOARG00000014199	PLIN2	7.32427e-06	5.25466e-05	4.96694	7.40238	0.00196163	0.00931886	6.70936	35.5792	57.7281
	ENSOARG00000015464	CYP7A1	1.85476e-10	5.38696e-10	-5.34951	-6.54841	1.94728e-07	6.14746e-07	39.2765	7.5688	6.86263
	ENSOARG00000021170	ARG2	1.113e-07	7.8698e-13	-9.14921	-27.5448	4.95136e-05	3.44265e-09	17.2974	1.92548	0.61242
	ENSOARG00000014674	SCD	5.98571e-34	2.92987e-30	-24.2833	-25.4753	7.85534e-30	2.56334e-26	226.504	9.39106	9.41365
	ENSOARG00000015271	THRSP	6.03577e-53	2.97104e-36	-61.6891	-28.885	1.58421e-48	3.89904e-32	149.609	2.37473	5.58824
HPB: high parasite burden, LPB: low parasite burden, RPKM: reads per kilobase million, FC: fold change, FDR: false discovery rate

## Sheet: Supplementary Table S3
Supplementary File for "Identifying hepatic genes regulating the ovine response to gastrointestinal nematodes using RNA-Sequencing"
Authors: Samantha Dixon, Niel A. Karrow, Paula I. Menzies, Aroa Suarez-Vega, Delma Kennedy, Andrew S. Peregrine, Emma Borkowski, Bonnie A. Mallard, Ángela Cánovas
Supplementary Table S3. Significant terms from the Gene Ontology (GO) enrichment analysis for downregulated differentially expressed genes from exposed versus unexposed sheep (P-value ≤ 0.01, FDR ≤ 0.05, and FC >2).
Category	Gene Ontology ID	Gene Ontology Name	Number of genes in the GO term	P-value	False Discovery Rate (FDR)	Genes
Biological Process	GO:0044281	small molecule metabolic process	34	7.45e-07	0.0039	SCD;ARG2;FASN;CYP7A1;HMGCR;DPEP1;SQLE;CYP51A1;INSIG1;HMGCS1;CSAD;DHCR7;DHDH;LSS;ERG28;MVD;TM7SF2;ACMSD;ACSS2;OAT;FADS2;EBP;FDPS;DHCR24;FDFT1;CYP2B6;TAT;ACADSB;UGT2B7;SLC7A2;PANK1;MSMO1;REXO2;ALDH1A1
	GO:0006629	lipid metabolic process	29	3.36638e-06	1.2e-05	THRSP;SCD;FASN;CYP7A1;HMGCR;SQLE;CYP51A1;INSIG1;HMGCS1;DHCR7;LSS;ERG28;CERS6;MVD;TM7SF2;ACSS2;ALAS1;ETNPPL;FADS2;SERPINA6;EBP;FDPS;DHCR24;FDFT1;CYP2B6;ACADSB;UGT2B7;MSMO1;ALDH1A1
	GO:0044283	small molecule biosynthetic process	23	4.26e-09	5.8e-07	SCD;FASN;CYP7A1;HMGCR;SQLE;CYP51A1;INSIG1;HMGCS1;CSAD;DHCR7;LSS;ERG28;MVD;TM7SF2;ACMSD;ACSS2;OAT;FADS2;EBP;FDPS;DHCR24;FDFT1;MSMO1
	GO:0008610	lipid biosynthetic process	23	3.29e-11	5.26e-07	THRSP;SCD;FASN;CYP7A1;HMGCR;SQLE;CYP51A1;INSIG1;HMGCS1;DHCR7;LSS;ERG28;CERS6;MVD;TM7SF2;ACSS2;ETNPPL;FADS2;EBP;FDPS;DHCR24;FDFT1;MSMO1
	GO:1901615	organic hydroxy compound metabolic process	20	1.19e-07	0.00018	SCD;FASN;CYP7A1;HMGCR;SQLE;CYP51A1;INSIG1;HMGCS1;DHCR7;LSS;ERG28;MVD;TM7SF2;ACSS2;EBP;FDPS;DHCR24;FDFT1;MSMO1;ALDH1A1
	GO:0006066	alcohol metabolic process	20	0.000278	0.00161	SCD;FASN;CYP7A1;HMGCR;SQLE;CYP51A1;INSIG1;HMGCS1;DHCR7;LSS;ERG28;MVD;TM7SF2;ACSS2;EBP;FDPS;DHCR24;FDFT1;MSMO1;ALDH1A1
	GO:0008202	steroid metabolic process	21	4.16e-08	0.00354	SCD;FASN;CYP7A1;HMGCR;SQLE;CYP51A1;INSIG1;HMGCS1;DHCR7;LSS;ERG28;MVD;TM7SF2;SERPINA6;EBP;FDPS;DHCR24;FDFT1;CYP2B6;UGT2B7;MSMO1
	GO:0006694	steroid biosynthetic process	18	0.000332	0.000215	SCD;FASN;CYP7A1;HMGCR;SQLE;CYP51A1;INSIG1;HMGCS1;DHCR7;LSS;ERG28;MVD;TM7SF2;EBP;FDPS;DHCR24;FDFT1;MSMO1
	GO:0016125	sterol metabolic process	18	6.12e-07	0.000412	SCD;FASN;CYP7A1;HMGCR;SQLE;CYP51A1;INSIG1;HMGCS1;DHCR7;LSS;ERG28;MVD;TM7SF2;EBP;FDPS;DHCR24;FDFT1;MSMO1
	GO:1902652	secondary alcohol metabolic process	18	2.11e-05	0.00198	SCD;FASN;CYP7A1;HMGCR;SQLE;CYP51A1;INSIG1;HMGCS1;DHCR7;LSS;ERG28;MVD;TM7SF2;EBP;FDPS;DHCR24;FDFT1;MSMO1
	GO:0008203	cholesterol metabolic process	17	4.72e-06	3.73e-08	SCD;FASN;CYP7A1;HMGCR;SQLE;CYP51A1;INSIG1;HMGCS1;DHCR7;LSS;MVD;TM7SF2;EBP;FDPS;DHCR24;FDFT1;MSMO1
Cellular Component	GO:0005789	endoplasmic reticulum membrane	18	3.99971e-11	3.24926e-08	SCD;CYP7A1;HMGCR;SQLE;CYP51A1;INSIG1;DHCR7;LSS;ERG28;CERS6;TM7SF2;FADS2;EBP;DHCR24;FDFT1;CYP2B6;UGT2B7;MSMO1
	GO:0098827	endoplasmic reticulum subcompartment	18	4.25853e-11	3.24926e-08	SCD;CYP7A1;HMGCR;SQLE;CYP51A1;INSIG1;DHCR7;LSS;ERG28;CERS6;TM7SF2;FADS2;EBP;DHCR24;FDFT1;CYP2B6;UGT2B7;MSMO1
	GO:0042175	nuclear outer membrane-endoplasmic reticulum membrane network	18	5.71544e-11	3.4887e-08	SCD;CYP7A1;HMGCR;SQLE;CYP51A1;INSIG1;DHCR7;LSS;ERG28;CERS6;TM7SF2;FADS2;EBP;DHCR24;FDFT1;CYP2B6;UGT2B7;MSMO1
	GO:0044432	endoplasmic reticulum part	18	1.93121e-09	8.42008e-07	SCD;CYP7A1;HMGCR;SQLE;CYP51A1;INSIG1;DHCR7;LSS;ERG28;CERS6;TM7SF2;FADS2;EBP;DHCR24;FDFT1;CYP2B6;UGT2B7;MSMO1
	GO:0031984	organelle subcompartment	18	6.15108e-08	1.87731e-05	SCD;CYP7A1;HMGCR;SQLE;CYP51A1;INSIG1;DHCR7;LSS;ERG28;CERS6;TM7SF2;FADS2;EBP;DHCR24;FDFT1;CYP2B6;UGT2B7;MSMO1
Molecular Function	GO:0048037	cofactor binding	18	1.11022e-16	3.3884e-13	FASN;CYP7A1;HMGCR;SQLE;CYP51A1;CSAD;GSTM1;DHCR7;TM7SF2;ALAS1;OAT;ETNPPL;DHCR24;CYP2B6;TAT;ACADSB;PANK1;ALDH1A1
	GO:0050662	coenzyme binding	14	7.99361e-15	1.21982e-11	FASN;HMGCR;SQLE;CSAD;DHCR7;TM7SF2;ALAS1;OAT;ETNPPL;DHCR24;TAT;ACADSB;PANK1;ALDH1A1
	GO:0016491	oxidoreductase activity	15	2.26391e-10	1.15158e-07	SCD;FASN;CYP7A1;HMGCR;SQLE;CYP51A1;DHCR7;DHDH;TM7SF2;FADS2;DHCR24;CYP2B6;ACADSB;MSMO1;ALDH1A1
	GO:0016628	oxidoreductase activity, acting on the CH-CH group of donors, NAD or NADP as acceptor	5	5.84238e-09	2.22887e-06	FASN;DHCR7;DHDH;TM7SF2;DHCR24
	GO:0016627	oxidoreductase activity, acting on the CH-CH group of donors	6	7.818e-09	2.65117e-06	FASN;DHCR7;DHDH;TM7SF2;DHCR24;ACADSB

## Sheet: Supplementary Table S4
Supplementary File for "Identifying hepatic genes regulating the ovine response to gastrointestinal nematodes using RNA-Sequencing"
Authors: Samantha Dixon, Niel A. Karrow, Paula I. Menzies, Aroa Suarez-Vega, Delma Kennedy, Andrew S. Peregrine, Emma Borkowski, Bonnie A. Mallard, Ángela Cánovas
Supplementary Table S4. Significant terms from the Gene Ontology (GO) enrichment analysis for upregulated differentially expressed genes from exposed versus unexposed sheep (P-value ≤ 0.01, FDR ≤ 0.05, and FC > 2)
Category	Gene Ontology ID	Gene Ontology Name	Number of genes in the GO term	P-value	False Discovery Rate (FDR)	Genes
Biological Process	GO:0002526	acute inflammatory response	7	3.8146e-09	3.46785e-05	ORM1;HP;VNN1;FCER1G;CREB3L3;C1QA;A2M
	GO:0002682	regulation of immune system process	13	6.42395e-08	0.000292001	JAML;AQP3;ORM1;IHH;CCL5;VNN1;HLA-DRA;FCER1G;CD74;ARPC1B;C1QA;A2M;B2M
	GO:0002684	positive regulation of immune system process	11	1.48326e-07	0.000449478	AQP3;IHH;CCL5;VNN1;HLA-DRA;FCER1G;CD74;ARPC1B;C1QA;A2M;B2M
	GO:0006952	defense response	12	1.48094e-06	0.00336582	ORM1;HP;CCL5;VNN1;HLA-DRA;COTL1;FCER1G;CREB3L3;CD74;C1QA;A2M;B2M
	GO:0006955	immune response	13	2.52583e-06	0.00459247	JAML;ORM1;HP;CCL5;VNN1;HLA-DRA;COTL1;FCER1G;CD74;ARPC1B;C1QA;A2M;B2M
	GO:0033077	T cell differentiation in thymus	4	4.39431e-06	0.00631904	IHH;VNN1;CD74;B2M
	GO:0002274	myeloid leukocyte activation	8	4.90418e-06	0.00631904	ORM1;HP;CCL5;VNN1;COTL1;FCER1G;CD74;B2M
	GO:0042110	T cell activation	7	5.71593e-06	0.00631904	JAML;IHH;CCL5;VNN1;FCER1G;CD74;B2M
	GO:0002252	immune effector process	10	6.25579e-06	0.00631904	ORM1;HP;VNN1;COTL1;FCER1G;CD74;ARPC1B;C1QA;A2M;B2M
	GO:0050776	regulation of immune response	9	7.89052e-06	0.00717327	JAML;CCL5;HLA-DRA;FCER1G;CD74;ARPC1B;C1QA;A2M;B2M
Cellular Component	GO:0042611	MHC protein complex	3	3.81033e-06	0.0116291	B2M;CD74;HLA-DRA
	GO:1904724	tertiary granule lumen	3	7.26746e-05	0.0466613	B2M;ORM1;HP
	GO:0012507	ER to Golgi transport vesicle membrane	3	8.0894e-05	0.0466613	B2M;CD74;HLA-DRA
	GO:0070820	tertiary granule	4	9.28585e-05	0.0466613	B2M;FCER1G;ORM1;HP
	GO:0034774	secretory granule lumen	5	9.5909e-05	0.0466613	A2M;B2M;COTL1;ORM1;HP
	GO:0035580	specific granule lumen	3	0.000104044	0.0466613	B2M;ORM1;HP
	GO:0060205	cytoplasmic vesicle lumen	5	0.000120618	0.0466613	A2M;B2M;COTL1;ORM1;HP
	GO:0031983	vesicle lumen	5	0.00012231	0.0466613	A2M;B2M;COTL1;ORM1;HP
Molecular Function	N/A- none significant (FDR >0.05)

## Sheet: Supplementary Table S5
Supplementary File for "Identifying hepatic genes regulating the ovine response to gastrointestinal nematodes using RNA-Sequencing"
Authors: Samantha Dixon, Niel A. Karrow, Paula I. Menzies, Aroa Suarez-Vega, Delma Kennedy, Andrew S. Peregrine, Emma Borkowski, Bonnie A. Mallard, Ángela Cánovas
Supplementary Table S5. Top significant canonical metabolic pathways (P-value ≤0.01) and molecular and cellular function using the list of significant differentially expressed genes from exposed versus unexposed sheep (P-value ≤ 0.01, FDR ≤ 0.05, and FC > 2)
	Name	P-value	Number of Genes
Top Canonical Pathways	Superpathway of Cholesterol Biosynthesis	4.84e-24	28
	Cholesterol Biosynthesis I	2.83e-20	13
	Cholesterol Biosynthesis II (via 24,25- dihydrolanosterol)	2.83e-20	13
	Cholesterol Biosynthesis III (via Desmosterol)	2.83e-20	13
	PXR/RXR Activation	1.1e-14	65
Molecular and Cellular Functions	Lipid Metabolism	6.52E-03 - 3.52E-24	80
	Small Molecule Biochemistry	6.52E-03 - 3.52E-24	101
	Vitamin and Mineral Metabolism	5.38E-03 - 3.52E-24	39
	Molecular Transport	6.52E-03 - 1.84E-21	74
	Amino Acid Metabolism	6.03E-03 - 9.82E-14	25
